# Supplementary material for: Tissue culture and next-generation sequencing: A combined approach for detecting yam (Dioscorea spp.) viruses
Source: Physiol Mol Plant Pathol. 2019 Jan;105:54–66. doi: 10.1016/j.pmpp.2018.06.003 (PMC6472605; doi:10.1016/j.pmpp.2018.06.003)
Supplement: Data Profile [file mmc1.xml]

<?xml version="1.0" encoding="UTF-8" standalone="no"?><data:data><datasets><author>m.bomer@gre.ac.uk</author><type>0</type><dataset><value>1</value><reason>Data will be made available on request</reason><comments/></dataset></datasets></data:data>
