# Supplementary material for: Tissue culture and next-generation sequencing: A combined approach for detecting yam (Dioscorea spp.) viruses
Source: Physiol Mol Plant Pathol. 2019 Jan;105:54–66. doi: 10.1016/j.pmpp.2018.06.003 (PMC6472605; doi:10.1016/j.pmpp.2018.06.003)
Supplement: Table S1 [file mmc3.xlsx]

## Sheet: Table S1
Table S1
Summary table of 145 individual tissue culture tubes analysed in this study.
Species	Accession	M1	M2	Without AC	Wth AC	Avg Fresh weight (g)	Std dev Fresh weight (g)	No Replicates
D. alata	TDa 95/310	9	9	11	7	2.47778	0.565223	18
D. alata	TDa 99/00240	13	12	13	12	2.4	0.910586	25
D. rotundata	Nwopoko	18	8	12	14	0.616923	0.332719	26
D. rotundata	PEPA	10	8	8	10	0.713889	0.362964	18
D. rotundata	TDr 00/00168	7	8	9	6	0.832667	0.348926	15
D. rotundata	TDr 00/00515	17	11	15	13	0.9975	0.397954	28
D. rotundata	TDr 89/02665	6	9	9	6	1.04133	0.326865	15
M1 and M2 denote different in vitro culture media compositions described in Table 1.
AC = activated charcoal
