# Supplementary material for: Tissue culture and next-generation sequencing: A combined approach for detecting yam (Dioscorea spp.) viruses
Source: Physiol Mol Plant Pathol. 2019 Jan;105:54–66. doi: 10.1016/j.pmpp.2018.06.003 (PMC6472605; doi:10.1016/j.pmpp.2018.06.003)
Supplement: Table S2 [file mmc4.xlsx]

## Sheet: Sheet1
Table S1
Details of recombination events detected using RDP4, including the recombinant, major, and minor parent sequences. R, G, B, M, C, S, and T indicate recombination detection by RDP, GENECONV, BootScan, MaxChi, Chimaera, SiScan and 3Seq, respectively. The highest P value for the method shown in bold is provided. The estimated breakpoint positions are given for the unaligned recombinant sequence.
Event	Recombinant	Major parenta	Minor parent	Breakpoint		Method	P value
				Begin	End
1	DBALV	Unknown (DBSNV)	DBRTV3-[2RT]	39	819	RGBMCST	7.090 × 10−49
2	DBTRV	Unknown (DBSNV)	DBRTV3-[2RT]	220	477	RBMCT	5.723 × 10−07
3	DBRTV3-[2RT]	DBSNV	DBALV	7241	7292	RMCT	5.656 × 10−06
4	DBRTV1	DBRTV2	DBALV	7371	7510	RC	1.117 × 10−03
5	DBSNV	DBTRV	DBESV	5592	5752	MC	3.843 × 10−02
6	DBRTV1	DBTRV	DBALV	1212	1283	RM	5.851 × 10−03
7	DBRTV1	DBALV	DBALV2	529	596	CT	2.969 × 10−02
8	DBESV	Unknown (DBTRV)	DBRTV3-[2RT]	2588	2965	RC	9.462 × 10−03
9	DBRTV1	DBTRV	DBRTV2	2255	2578	MC	5.227 × 10−07
10	DBALV	Unknown (DBTRV1)	DBTRV	2762	2792	RM	2.975 × 10−02
11	DBRTV3-[2RT]	Unknown (DBALV)	DBRTV1	5922	5935	RT	4.700 × 10−02
aThe sequence used to infer unknown parent is provided in brackets in cases of unknown major or minor parent
